# Supplementary material for: Genome-Wide Analysis of Mycoplasma bovirhinis GS01 Reveals Potential Virulence Factors and Phylogenetic Relationships
Source: G3 (Bethesda). 2018 Mar 30;8(5):1417–24. doi: 10.1534/g3.118.200018 (PMC5940136; doi:10.1534/g3.118.200018)
Supplement: Supplementary file 1 [file 1417FileS1.zip]

Archive with 14 entries (13 files):
- Supplementary Materials/
- Supplementary Materials/Figure S1 PacBio read length distribution for the sequenced M. bovirhinis GS01 genome.jpg
- Supplementary Materials/Figure S2 The depth of coverage distribution map for M. bovirhinis GS01 genome assembly.jpg
- Supplementary Materials/Table S1 Prediction of the genome components of M. bovirhinis GS01.doc
- Supplementary Materials/Table S10 The genes of the 53.4-kb deletion in GS01 relative to HAZ141_2.doc
- Supplementary Materials/Table S11 List of 14 single-copy core genes of 19 selected Mycoplasma strains.doc
- Supplementary Materials/Table S2 The statistical results of repetitive sequences of M. bovirhinis GS01.doc
- Supplementary Materials/Table S3 Functional category in COG of M. bovirhinis.docx
- Supplementary Materials/Table S4 Genes predicted involving in transporter system of M. bovirhinis GS01.doc
- Supplementary Materials/Table S5 The predicted genes involving in metabolism in the GS01 genome.doc
- Supplementary Materials/Table S6 Proteins involved in secretion system of M. bovirhinis GS01.doc
- Supplementary Materials/Table S7 The effector proteins of T3SS in M. bovirhinis GS01 genome.doc
- Supplementary Materials/Table S8 Genes in the genomic islands of M. bovirhinis GS01.doc
- Supplementary Materials/Table S9 The genome comparisons between M. bovirhinis GS01 and HAZ141_2 strains.doc
